# Supplementary material for: A randomized feasibility trial comparing four antimalarial drug regimens to induce Plasmodium falciparum gametocytemia in the controlled human malaria infection model
Source: eLife. 2018 Feb 27;7:e31549. doi: 10.7554/eLife.31549 (PMC5828662; doi:10.7554/eLife.31549)
Supplement: Source code 1. [file elife-31549-code1.zip]

Archive with 6 entries (6 files):
- R Codes/CHMI_anova_AUC_gameto.R
- R Codes/CHMI_anova_AUC_gameto_functions.R
- R Codes/CHMI_multilevel_gameto (eLife reviewer request).R
- R Codes/CHMI_qPCR_gameto.stan
- R Codes/CHMI_qPCR_gameto_group4_ref.stan
- R Codes/CHMI_qPCR_gameto_logistic.stan
